# Supplementary material for: Synaptic Interactions in Scorpion Peg Sensilla Appear to Maintain Chemosensory Neurons within Dynamic Firing Range
Source: Insects. 2021 Oct 3;12(10):904. doi: 10.3390/insects12100904 (PMC8537158; doi:10.3390/insects12100904)
Supplement: Supplementary file 1 [file insects-12-00904-s001.zip]

Archive with 1 entries (1 files):
- insects-1363960-supplementary.pdf
